# Supplementary material for: Search for supersymmetry in pp collisions at [image] TeV in events with a single lepton, jets, and missing transverse momentum
Source: Eur Phys J C Part Fields. 2013 May 8;73(5):2404. doi: 10.1140/epjc/s10052-013-2404-z (PMC4370766; doi:10.1140/epjc/s10052-013-2404-z)
Supplement: Supplementary file 1 — annApplication.C (2 kB) [file 10052_2013_2404_MOESM1_ESM.c]

#include "TFile.h"
#include "TTree.h"
#include "TH1.h"
#include "TString.h"
#include <iostream>

void annApplication(){

  gROOT->LoadMacro( "annWeightFile.C++" ); // usage in ROOT

  // define the names of the input variables (same as for training)
  std::vector<std::string> inputVars;
  inputVars.push_back( "nJet" );
  inputVars.push_back( "HT" );
  inputVars.push_back( "jet1jet2dPhi" );
  inputVars.push_back( "leptonicTransverseMass" );

  // create a class object for the ANN response
  IClassifierReader* annResponse = new ReadMLP( inputVars );

  // define input tree
  TString fname = "Trees/nnTreeMaker_lm0.root";
  TFile *input = TFile::Open( fname );
  TTree* theTree = (TTree*)input->Get("eventTree");

  // read variables from tree
  int nJet;
  float HT;
  float jet1jet2dPhi;
  float leptonicTransverseMass;

  theTree->SetBranchAddress("nJet", &nJet);
  theTree->SetBranchAddress("HT", &HT);
  theTree->SetBranchAddress("jet1jet2dPhi", &jet1jet2dPhi);
  theTree->SetBranchAddress("leptonicTransverseMass", &leptonicTransverseMass);

  // define output file
  TFile f("annApplication.root","recreate");
  TH1F* h_ANN = new TH1F("h_ANN","ANN output", 150, -0.2, 1.3);
  
  std::vector<double> inputVec( 4 );

  for (Long64_t ievt=0; ievt<theTree->GetEntries();ievt++) {
    theTree->GetEntry(ievt);

    // compute the input variables for the event
    inputVec[0] = double(nJet);
    inputVec[1] = double(HT);
    inputVec[2] = double(jet1jet2dPhi);
    inputVec[3] = double(leptonicTransverseMass);
    
    // get the ANN response
    double annOut = annResponse->GetMvaValue( inputVec );

    // use annOut
    h_ANN->Fill(annOut);
  }

  f.Write();
  f.Close();

}
