# Supplementary material for: Search for supersymmetry in pp collisions at [image] TeV in events with a single lepton, jets, and missing transverse momentum
Source: Eur Phys J C Part Fields. 2013 May 8;73(5):2404. doi: 10.1140/epjc/s10052-013-2404-z (PMC4370766; doi:10.1140/epjc/s10052-013-2404-z)
Supplement: Supplementary file 2 — annWeightFile.C (12 kB) [file 10052_2013_2404_MOESM2_ESM.c]

// Class: ReadMLP
// Automatically generated by MethodBase::MakeClass
//

#include <vector>
#include <cmath>
#include <string>
#include <iostream>

#ifndef IClassifierReader__def
#define IClassifierReader__def

class IClassifierReader {

 public:

   // constructor
   IClassifierReader() : fStatusIsClean( true ) {}
   virtual ~IClassifierReader() {}

   // return classifier response
   virtual double GetMvaValue( const std::vector<double>& inputValues ) const = 0;

   // returns classifier status
   bool IsStatusClean() const { return fStatusIsClean; }

 protected:

   bool fStatusIsClean;
};

#endif

class ReadMLP : public IClassifierReader {

 public:

   // constructor
   ReadMLP( std::vector<std::string>& theInputVars )
      : IClassifierReader(),
        fClassName( "ReadMLP" ),
        fNvars( 4 ),
        fIsNormalised( false )
   {
      // the training input variables
      const char* inputVars[] = { "nJet", "HT", "jet1jet2dPhi", "leptonicTransverseMass" };

      // sanity checks
      if (theInputVars.size() <= 0) {
         std::cout << "Problem in class \"" << fClassName << "\": empty input vector" << std::endl;
         fStatusIsClean = false;
      }

      if (theInputVars.size() != fNvars) {
         std::cout << "Problem in class \"" << fClassName << "\": mismatch in number of input values: "
                   << theInputVars.size() << " != " << fNvars << std::endl;
         fStatusIsClean = false;
      }

      // validate input variables
      for (size_t ivar = 0; ivar < theInputVars.size(); ivar++) {
         if (theInputVars[ivar] != inputVars[ivar]) {
            std::cout << "Problem in class \"" << fClassName << "\": mismatch in input variable names" << std::endl
                      << " for variable [" << ivar << "]: " << theInputVars[ivar].c_str() << " != " << inputVars[ivar] << std::endl;
            fStatusIsClean = false;
         }
      }

      // initialize min and max vectors (for normalisation)
      fVmin[0] = -1;
      fVmax[0] = 1;
      fVmin[1] = -1;
      fVmax[1] = 1;
      fVmin[2] = -1;
      fVmax[2] = 1;
      fVmin[3] = -1;
      fVmax[3] = 1;

      // initialize input variable types
      fType[0] = 'I';
      fType[1] = 'F';
      fType[2] = 'F';
      fType[3] = 'F';

      // initialize constants
      Initialize();

      // initialize transformation
      InitTransform();
   }

   // destructor
   virtual ~ReadMLP() {
      Clear(); // method-specific
   }

   // the classifier response
   // "inputValues" is a vector of input values in the same order as the
   // variables given to the constructor
   double GetMvaValue( const std::vector<double>& inputValues ) const;

 private:

   // method-specific destructor
   void Clear();

   // input variable transformation

   double fMin_1[3][4];
   double fMax_1[3][4];
   void InitTransform_1();
   void Transform_1( std::vector<double> & iv, int sigOrBgd ) const;
   void InitTransform();
   void Transform( std::vector<double> & iv, int sigOrBgd ) const;

   // common member variables
   const char* fClassName;

   const size_t fNvars;
   size_t GetNvar()           const { return fNvars; }
   char   GetType( int ivar ) const { return fType[ivar]; }

   // normalisation of input variables
   const bool fIsNormalised;
   bool IsNormalised() const { return fIsNormalised; }
   double fVmin[4];
   double fVmax[4];
   double NormVariable( double x, double xmin, double xmax ) const {
      // normalise to output range: [-1, 1]
      return 2*(x - xmin)/(xmax - xmin) - 1.0;
   }

   // type of input variable: 'F' or 'I'
   char   fType[4];

   // initialize internal variables
   void Initialize();
   double GetMvaValue__( const std::vector<double>& inputValues ) const;

   // private members (method specific)

   double ActivationFnc(double x) const;
   double OutputActivationFnc(double x) const;

   int fLayers;
   int fLayerSize[3];
   double fWeightMatrix0to1[11][5];   // weight matrix from layer 0 to 1
   double fWeightMatrix1to2[1][11];   // weight matrix from layer 1 to 2

   double * fWeights[3];
};

inline void ReadMLP::Initialize()
{
   // build network structure
   fLayers = 3;
   fLayerSize[0] = 5; fWeights[0] = new double[5];
   fLayerSize[1] = 11; fWeights[1] = new double[11];
   fLayerSize[2] = 1; fWeights[2] = new double[1];
   // weight matrix from layer 0 to 1
   fWeightMatrix0to1[0][0] = -0.1087478625948;
   fWeightMatrix0to1[1][0] = 0.698590622759187;
   fWeightMatrix0to1[2][0] = 0.110726047257525;
   fWeightMatrix0to1[3][0] = 0.288907072050664;
   fWeightMatrix0to1[4][0] = 0.568869683371455;
   fWeightMatrix0to1[5][0] = -1.2847383353349;
   fWeightMatrix0to1[6][0] = -1.08466389415128;
   fWeightMatrix0to1[7][0] = 0.0755109393960013;
   fWeightMatrix0to1[8][0] = -1.4450656962653;
   fWeightMatrix0to1[9][0] = -0.668397938665796;
   fWeightMatrix0to1[0][1] = 0.827504357342544;
   fWeightMatrix0to1[1][1] = 2.78972288519554;
   fWeightMatrix0to1[2][1] = -1.34965812241779;
   fWeightMatrix0to1[3][1] = 1.78156296622264;
   fWeightMatrix0to1[4][1] = -1.37984714008235;
   fWeightMatrix0to1[5][1] = -1.43138190569924;
   fWeightMatrix0to1[6][1] = -2.20659965764665;
   fWeightMatrix0to1[7][1] = 0.659979020943092;
   fWeightMatrix0to1[8][1] = -0.585394155427683;
   fWeightMatrix0to1[9][1] = 2.59431409841279;
   fWeightMatrix0to1[0][2] = -0.326729426970614;
   fWeightMatrix0to1[1][2] = -0.406003042380111;
   fWeightMatrix0to1[2][2] = 0.0275521390601259;
   fWeightMatrix0to1[3][2] = -0.263158870999523;
   fWeightMatrix0to1[4][2] = -0.751603176817248;
   fWeightMatrix0to1[5][2] = 0.354509795467393;
   fWeightMatrix0to1[6][2] = 0.569217182883899;
   fWeightMatrix0to1[7][2] = -0.586425926197236;
   fWeightMatrix0to1[8][2] = 0.106592861550815;
   fWeightMatrix0to1[9][2] = -0.636156255468365;
   fWeightMatrix0to1[0][3] = 6.78620196076376;
   fWeightMatrix0to1[1][3] = 4.91635145146957;
   fWeightMatrix0to1[2][3] = -4.2379293461723;
   fWeightMatrix0to1[3][3] = 1.76400763826751;
   fWeightMatrix0to1[4][3] = -6.12197379334677;
   fWeightMatrix0to1[5][3] = -3.07707889863074;
   fWeightMatrix0to1[6][3] = -4.14872655551637;
   fWeightMatrix0to1[7][3] = 3.59754814794111;
   fWeightMatrix0to1[8][3] = -1.49533585636029;
   fWeightMatrix0to1[9][3] = 3.16004933237939;
   fWeightMatrix0to1[0][4] = 6.3873033486679;
   fWeightMatrix0to1[1][4] = 3.18885928679457;
   fWeightMatrix0to1[2][4] = -2.74615767892884;
   fWeightMatrix0to1[3][4] = 3.63992874320641;
   fWeightMatrix0to1[4][4] = -4.57759587797834;
   fWeightMatrix0to1[5][4] = -4.30508723333553;
   fWeightMatrix0to1[6][4] = -2.08300620027189;
   fWeightMatrix0to1[7][4] = 3.41301342911575;
   fWeightMatrix0to1[8][4] = 3.76933958364407;
   fWeightMatrix0to1[9][4] = 1.49233385936755;
   // weight matrix from layer 1 to 2
   fWeightMatrix1to2[0][0] = 0.815236189311901;
   fWeightMatrix1to2[0][1] = -0.298313123403016;
   fWeightMatrix1to2[0][2] = -0.646107035123119;
   fWeightMatrix1to2[0][3] = 0.252007072731891;
   fWeightMatrix1to2[0][4] = 0.56006503497932;
   fWeightMatrix1to2[0][5] = -0.221189692525195;
   fWeightMatrix1to2[0][6] = -0.153019462706375;
   fWeightMatrix1to2[0][7] = -0.640598398182786;
   fWeightMatrix1to2[0][8] = 2.35071816859949;
   fWeightMatrix1to2[0][9] = -0.573670355082863;
   fWeightMatrix1to2[0][10] = -2.54296424286779;
}

inline double ReadMLP::GetMvaValue__( const std::vector<double>& inputValues ) const
{
   if (inputValues.size() != (unsigned int)fLayerSize[0]-1) {
      std::cout << "Input vector needs to be of size " << fLayerSize[0]-1 << std::endl;
      return 0;
   }

   for (int l=0; l<fLayers; l++)
      for (int i=0; i<fLayerSize[l]; i++) fWeights[l][i]=0;

   for (int l=0; l<fLayers-1; l++)
      fWeights[l][fLayerSize[l]-1]=1;

   for (int i=0; i<fLayerSize[0]-1; i++)
      fWeights[0][i]=inputValues[i];

   // layer 0 to 1
   for (int o=0; o<fLayerSize[1]-1; o++) {
      for (int i=0; i<fLayerSize[0]; i++) {
         double inputVal = fWeightMatrix0to1[o][i] * fWeights[0][i];
         fWeights[1][o] += inputVal;
      }
      fWeights[1][o] = ActivationFnc(fWeights[1][o]);
   }
   // layer 1 to 2
   for (int o=0; o<fLayerSize[2]; o++) {
      for (int i=0; i<fLayerSize[1]; i++) {
         double inputVal = fWeightMatrix1to2[o][i] * fWeights[1][i];
         fWeights[2][o] += inputVal;
      }
      fWeights[2][o] = OutputActivationFnc(fWeights[2][o]);
   }

   return fWeights[2][0];
}

double ReadMLP::ActivationFnc(double x) const {
   // hyperbolic tan
   return tanh(x);
}
double ReadMLP::OutputActivationFnc(double x) const {
   // identity
   return x;
}

// Clean up
inline void ReadMLP::Clear()
{
   // nothing to clear
}
   inline double ReadMLP::GetMvaValue( const std::vector<double>& inputValues ) const
   {
      // classifier response value
      double retval = 0;

      // classifier response, sanity check first
      if (!IsStatusClean()) {
         std::cout << "Problem in class \"" << fClassName << "\": cannot return classifier response"
                   << " because status is dirty" << std::endl;
         retval = 0;
      }
      else {
         if (IsNormalised()) {
            // normalise variables
            std::vector<double> iV;
            int ivar = 0;
            for (std::vector<double>::const_iterator varIt = inputValues.begin();
                 varIt != inputValues.end(); varIt++, ivar++) {
               iV.push_back(NormVariable( *varIt, fVmin[ivar], fVmax[ivar] ));
            }
            Transform( iV, -1 );
            retval = GetMvaValue__( iV );
         }
         else {
            std::vector<double> iV;
            int ivar = 0;
            for (std::vector<double>::const_iterator varIt = inputValues.begin();
                 varIt != inputValues.end(); varIt++, ivar++) {
               iV.push_back(*varIt);
            }
            Transform( iV, -1 );
            retval = GetMvaValue__( iV );
         }
      }

      return retval;
   }

//_______________________________________________________________________
inline void ReadMLP::InitTransform_1()
{
   fMin_1[0][0] = 3;
   fMax_1[0][0] = 10;
   fMin_1[1][0] = 3;
   fMax_1[1][0] = 10;
   fMin_1[2][0] = 3;
   fMax_1[2][0] = 10;
   fMin_1[0][1] = 300.001495361;
   fMax_1[0][1] = 2462.54882812;
   fMin_1[1][1] = 300.001495361;
   fMax_1[1][1] = 3675.64208984;
   fMin_1[2][1] = 300.001495361;
   fMax_1[2][1] = 3675.64208984;
   fMin_1[0][2] = 0.000573016703129;
   fMax_1[0][2] = 3.14152526855;
   fMin_1[1][2] = 0.000573016703129;
   fMax_1[1][2] = 3.14158821106;
   fMin_1[2][2] = 0.000573016703129;
   fMax_1[2][2] = 3.14158821106;
   fMin_1[0][3] = 50.0197639465;
   fMax_1[0][3] = 798.534667969;
   fMin_1[1][3] = 50.0011787415;
   fMax_1[1][3] = 1184.2043457;
   fMin_1[2][3] = 50.0011787415;
   fMax_1[2][3] = 1184.2043457;
}

//_______________________________________________________________________
inline void ReadMLP::Transform_1( std::vector<double>& iv, int cls) const
{
if (cls < 0 || cls > 2) {
   if (2 > 1 ) cls = 2;
   else cls = 2;
}
   for (int ivar=0;ivar<4;ivar++) {
      double offset = fMin_1[cls][ivar];
      double scale  = 1.0/(fMax_1[cls][ivar]-fMin_1[cls][ivar]);
      iv[ivar] = (iv[ivar]-offset)*scale * 2 - 1;
   }
}

//_______________________________________________________________________
inline void ReadMLP::InitTransform()
{
   InitTransform_1();
}

//_______________________________________________________________________
inline void ReadMLP::Transform( std::vector<double>& iv, int sigOrBgd ) const
{
   Transform_1( iv, sigOrBgd );
}
